# Supplementary material for: Assessment of the Adjusted Clinical Groups system in Dutch primary care using electronic health records: a retrospective cross-sectional study
Source: BMC Health Serv Res. 2021 Mar 10;21:217. doi: 10.1186/s12913-021-06222-9 (PMC7945308; doi:10.1186/s12913-021-06222-9)
Supplement: Supplementary file 1 — Additional file 1. Aggregation of the original ACG categories for logistic regression model 3. [file 12913_2021_6222_MOESM1_ESM.xlsx]

## Sheet: SupplementaryFile1
Supplementary file 1: Aggregation of the original ACG categories
For the purpose of this study, some ACG categories were collapsed together. The recoded ACG categories are presented within the table. When the description field of the recoded ACG reads ‘unchanged’ the ACG category remained the original ACG category.
Recoded ACG	Description recoded ACG	Original ACG	Omschrijving oorspronkelijke ACG
300	Acute Minor (all ages)	100	Acute Minor, Age 1
		200	Acute Minor, Age 2 to 5
		300	Acute Minor, Age > 5
400	Unchanged	400	Acute Major
500	Unchanged	500	Likely to Recur, w/o Allergies
600	Unchanged	600	Likely to Recur, with Allergies
700	Unchanged	700	Asthma
800	Unchanged	800	Chronic Medical, Unstable
900	Chronic Medical/Specialty, Stable	900	Chronic Medical, Stable
		1000	Chronic Specialty, Stable
1100	Unchanged	1100	Eye/Dental
1200	Unchanged	1200	Chronic Specialty, Unstable
1300	Unchanged	1300	Psychosocial, w/o Psych Unstable
1400	Psychosocial, with Psych Unstable, with or without Psych Stable	1400	Psychosocial, with Psych Unstable, w/o Psych Stable
		1500	Psychosocial, with Psych Unstable, w/ Psych Stable
1600	Unchanged	1600	Preventive/Administrative
1711	Unchanged	1711	Pregnancy: 0-1 ADGs, delivered
1712	Unchanged	1712	Pregnancy: 0-1 ADGs, not delivered
1721	Pregnancy: 2+ ADGs, with or without Major ADGs, delivered	1721	Pregnancy: 2-3 ADGs, no Major ADGs, delivered
		1731	Pregnancy: 2-3 ADGs, 1+ Major ADGs, delivered
		1741	Pregnancy: 4-5 ADGs, no Major ADGs, delivered
		1751	Pregnancy: 4-5 ADGs, 1+ Major ADGs, delivered
		1761	Pregnancy: 6+ ADGs, no Major ADGs, delivered
		1771	Pregnancy: 6+ ADGs, 1+ Major ADGs, delivered
1722	Pregnancy: 2+ ADGs, with or without Major ADGs, not delivered	1722	Pregnancy: 2-3 ADGs, no Major ADGs, not delivered
		1732	Pregnancy: 2-3 ADGs, 1+ Major ADGs, not delivered
		1742	Pregnancy: 4-5 ADGs, no Major ADGs, not delivered
		1752	Pregnancy: 4-5 ADGs, 1+ Major ADGs, not delivered
		1762	Pregnancy: 6+ ADGs, no Major ADGs, not delivered
		1772	Pregnancy: 6+ ADGs, 1+ Major ADGs, not delivered
1800	Unchanged	1800	Acute Minor and Acute Major
1900	Acute Minor and Likely to Recur, Age 1 to 5	1900	Acute Minor and Likely to Recur, Age 1
		2000	Acute Minor and Likely to Recur, Age 2 to 5
2100	Unchanged	2100	Acute Minor and Likely to Recur, Age > 5, w/o Allergy
2200	Unchanged	2200	Acute Minor and Likely to Recur, Age > 5, with Allergy
2300	Unchanged	2300	Acute Minor and Chronic Medical: Stable
2400	Unchanged	2400	Acute Minor and Eye/Dental
2500	Acute Minor and Psychosocial, with/without Psych Stable/Unstable	2500	Acute Minor and Psychosocial, w/o Psych Unstable
		2600	Acute Minor and Psychosocial, with Psych Unstable, w/o Psych Stable
		2700	Acute Minor and Psychosocial, with Psych Unstable and Psych Stable
2800	Acute Minor/Likely to Recur/Eye & Dental	2800	Acute Minor and Likely to Recur
		3400	Acute Minor/Likely to Recur/Eye & Dental
3000	Acute Minor/Acute Major/Likely to Recur, Age 1 to 5	2900	Acute Minor/Acute Major/Likely to Recur, Age 1
		3000	Acute Minor/Acute Major/Likely to Recur, Age 2 to 5
3100	Unchanged	3100	Acute Minor/Acute Major/Likely to Recur, Age 6 to 11
3200	Unchanged	3200	Acute Minor/Acute Major/Likely to Recur, Age > 11, w/o Allergy
3300	Unchanged	3300	Acute Minor/Acute Major/Likely to Recur, Age > 11, with Allergy
3500	Unchanged	3500	Acute Minor/Likely to Recur/Psychosocial
3600	Unchanged	3600	Acute Minor/Acute Major/Likely Recur/Eye & Dental
3700	Unchanged	3700	Acute Minor/Acute Major/Likely Recur/Psychosocial
3800	Unchanged	3800	2-3 Other ADG Combinations, Age < 18
3900	Unchanged	3900	2-3 Other ADG Combinations, Males Age 18 to 34
4000	Unchanged	4000	2-3 Other ADG Combinations, Females Age 18 to 34
4100	Unchanged	4100	2-3 Other ADG Combinations, Age > 34
4210	Unchanged	4210	4-5 Other ADG Combinations, Age < 18, no Major ADGs
4220	Unchanged	4220	4-5 Other ADG Combinations, Age < 18, 1+ Major ADGs
4310	Unchanged	4310	4-5 Other ADG Combinations, Age 18 to 44, no Major ADGs
4320	4-5 Other ADG Combinations, Age 18 to 44, 1+ Major ADGs	4320	4-5 Other ADG Combinations, Age 18 to 44, 1+ Major ADGs
		4330	4-5 Other ADG Combinations, Age 18 to 44, 2+ Major ADGs
4410	Unchanged	4410	4-5 Other ADG Combinations, Age > 44, no Major ADGs
4420	Unchanged	4420	4-5 Other ADG Combinations, Age > 44, 1+ Major ADGs
4430	Unchanged	4430	4-5 Other ADG Combinations, Age > 44, 2+ Major ADGs
4510	6-9 Other ADG Combinations, with/without Major ADGs	4510	6-9 Other ADG Combinations, Age < 6, no Major ADGs
		4520	6-9 Other ADG Combinations, Age < 6, 1+ Major ADGs
		4610	6-9 Other ADG Combinations, Age 6 to 17, no Major ADGs
		4620	6-9 Other ADG Combinations, Age 6 to 17, 1+ Major ADGs
		4710	6-9 Other ADG Combinations, Males, Age 18 to 34, no Major ADGs
		4720	6-9 Other ADG Combinations, Males, Age 18 to 34, 1+ Major ADGs
		4730	6-9 Other ADG Combinations, Males, Age 18 to 34, 2+ Major ADGs
		4810	6-9 Other ADG Combinations, Females, Age 18 to 34, no Major ADGs
		4820	6-9 Other ADG Combinations, Females, Age 18 to 34, 1+ Major ADGs
		4830	6-9 Other ADG Combinations, Females, Age 18 to 34, 2+ Major ADGs
		4910	6-9 Other ADG Combinations, Age > 34, 0-1 Major ADGs
		4920	6-9 Other ADG Combinations, Age > 34, 2 Major ADGs
		4930	6-9 Other ADG Combinations, Age > 34, 3 Major ADGs
		4940	6-9 Other ADG Combinations, Age > 34, 4+ Major ADGs
5030	10+ Other ADG Combinations, with/without Major ADGs	5030	10+ Other ADG Combinations, Age 1 to 17, 2 Major ADGs
		5040	10+ Other ADG Combinations, Age > 17, 0-1 Major ADGs
		5050	10+ Other ADG Combinations, Age > 17, 2 Major ADGs
		5060	10+ Other ADG Combinations, Age > 17, 3 Major ADGs
		5070	10+ Other ADG Combinations, Age > 17, 4+ Major ADGs
