# Supplementary material for: Assessment of the Adjusted Clinical Groups system in Dutch primary care using electronic health records: a retrospective cross-sectional study
Source: BMC Health Serv Res. 2021 Mar 10;21:217. doi: 10.1186/s12913-021-06222-9 (PMC7945308; doi:10.1186/s12913-021-06222-9)
Supplement: Supplementary file 2 — Additional file 2. Extended overview of individuals from each ACG category, distributed over 10 year age bands. [file 12913_2021_6222_MOESM2_ESM.xlsx]

## Sheet: SupplementaryFile2
Supplementary file 2: Distribution of persons over ACG categories taking age into account
Distribution of individuals within the ACG categories. Some ACG categories are regrouped, due to small numbers in said categories. ACG categories are grouped according to number of ADG’s and disaggregated in 10-year age categories.
	Age categories (10yr bands)									Total
	0-9	10-19	20-29	30-39	40-49	50-59	60-69	70-79	80+
One Aggregated Diagnostic Group	724	1294	1314	1521	1243	697	399	117	18	7327
Acute Minor (all ages)	361	583	345	293	378	240	104	24	5	2333
Acute Major	126	184	137	109	170	94	53	20	2	895
Likely to Recur	134	267	167	171	222	112	56	13	1	1143
Asthma	8	19	17	9	12	5	7	0	0	77
Chronic Medical or Specialty, Unstable	3	9	3	14	41	31	35	18	4	158
Chronic Medical/Specialty, Stable	7	23	22	26	54	108	105	33	2	380
Eye/Dental	8	10	5	1	0	3	5	3	1	36
Psychosocial, w/o Psych Unstable	55	90	42	38	48	25	11	3	0	312
Psychosocial, with Psych Unstable, with or without Psych Stable	0	3	11	6	4	5	0	0	0	29
Preventive/Administrative	22	94	79	70	90	50	23	3	3	434
Pregnancy	0	6	243	392	112	12	0	0	0	765
Pregnancy: delivered or not delivered	0	6	243	392	112	12	0	0	0	765
Two-Three Aggregated Diagnostic Groups	1051	1490	1040	1049	1616	1326	1065	404	106	9137
Acute Minor and Acute Major	193	270	176	166	194	166	80	18	10	1273
Acute Minor and Likely to Recur	207	332	221	191	264	162	80	16	2	1465
Acute Minor and Chronic Medical: Stable	12	23	44	30	70	99	115	42	10	445
Acute Minor and Eye/Dental with or w/o Eye & Dental	98	121	93	83	124	63	31	15	1	629
Acute Minor and Psychosocial, with/without Psych Stable/Unstable	77	98	52	36	51	36	14	0	1	365
Acute Minor/Acute Major/Likely to Recur, with or w/o Allergy	199	228	168	188	266	157	102	26	8	1342
Acute Minor/Likely to Recur/Psychosocial	49	61	37	43	58	47	13	3	2	313
2-3 Other ADG Combinations	216	357	249	312	589	596	630	284	72	3305
Four-Five Aggregated Diagnostic Groups	200	304	274	384	727	894	967	577	213	4540
Acute Minor/Acute Major/Likely Recur/Eye & Dental	11	45	48	57	136	193	209	113	32	844
Acute Minor/Acute Major/Likely Recur/Psychosocial	48	52	48	84	101	55	32	5	4	429
4-5 Other ADG Combinations, no Major ADGs	107	167	117	160	274	313	282	134	50	1604
4-5 Other ADG Combinations, 1+ Major ADGs	34	40	61	83	216	333	444	325	127	1663
Six-Nine Aggregated Diagnostic Groups	54	93	102	139	369	533	647	668	382	2987
6-9 Other ADG Combinations, with/without Major ADGs	54	93	102	139	369	533	647	668	382	2987
Over 10 Aggregated Diagnostic Groups	0	1	7	15	32	48	76	111	102	392
10+ Other ADG Combinations, with/without Major ADGs	0	1	7	15	32	48	76	111	102	392
Total	2029	3176	2484	2716	3875	3486	3154	1877	821	23618
