# Supplementary material for: Assessment of the Adjusted Clinical Groups system in Dutch primary care using electronic health records: a retrospective cross-sectional study
Source: BMC Health Serv Res. 2021 Mar 10;21:217. doi: 10.1186/s12913-021-06222-9 (PMC7945308; doi:10.1186/s12913-021-06222-9)
Supplement: Supplementary file 3 — Additional file 3. Odds Ratio with 95% confidence intervals for dependent variables in model 1 with the second definition for GP utilization. [file 12913_2021_6222_MOESM3_ESM.xlsx]

## Sheet: SupplementaryFile3
Supplementary file 3: Odds Ratio with 95% confidence intervals for dependent variables in model 1 with the second definition for GP utilization
Odds Ratio’s and Confidence Intervals of the variables in model 1 (including ICPC chapters) are presented for outcome 2 (zero or one GP visit versus two or more GP visits).
Variables	Odds Ratio	95% Confidence intervals
		Lower	Upper
Gender	0.925	0.861	0.994
Age	1.003	1.001	1.005
ICPC chapter A General and unspecified	1.42	1.33	1.516
ICPC chapter B Blood, blood forming organs, lymphatics, spleen	2.017	1.658	2.454
ICPC chapter D Digestive’	1.836	1.706	1.975
ICPC chapter F Eye’	1.324	1.206	1.454
ICPC chapter H Ear’	1.453	1.338	1.578
ICPC chapter K Circulatory’	2.701	2.48	2.942
ICPC chapter L Musculoskeletal’	1.87	1.758	1.988
ICPC chapter N Neurological’	1.713	1.55	1.893
ICPC chapter P Psychological’	1.985	1.843	2.139
ICPC chapter R Respiratory’	1.736	1.63	1.85
ICPC chapter S Skin’	1.974	1.855	2.101
ICPC chapter T Endocrine metabolic and nutritional	2.466	2.245	2.709
ICPC chapter U Urology’	1.759	1.597	1.938
ICPC chapter W Pregnancy, childbirth, family planning	1.886	1.701	2.091
ICPC chapter X Female genital system and breast	1.509	1.374	1.657
ICPC chapter Y Male genital system	1.619	1.406	1.864
ICPC chapter Z Social problems	2.624	2.241	3.073
Constant	0.123
