# Supplementary material for: Assessment of the Adjusted Clinical Groups system in Dutch primary care using electronic health records: a retrospective cross-sectional study
Source: BMC Health Serv Res. 2021 Mar 10;21:217. doi: 10.1186/s12913-021-06222-9 (PMC7945308; doi:10.1186/s12913-021-06222-9)
Supplement: Supplementary file 4 — Additional file 4. Odds Ratio with 95% confidence intervals for dependent variables in model 2 with the second definition for GP utilization. [file 12913_2021_6222_MOESM4_ESM.xlsx]

## Sheet: SupplementaryFile4
Supplementary file 4: Odds Ratio with 95% confidence intervals for dependent variables in model 2 with the second definition for GP utilization
Odds Ratio’s and Confidence Intervals of the variables in model 2 (including ADGs) are presented for outcome 2 (zero or one GP visit versus two or more GP visits).
Variables	Description	Odds Ratio	95% Confidence intervals
			Lower	Upper
Gender		0.85	0.797	0.906
Age		1.008	1.006	1.01
ADG01	Time Limited: Minor	1.489	1.382	1.605
ADG02	Time Limited: Minor-Primary Infections	1.788	1.655	1.932
ADG03	Time Limited: Major	1.273	0.918	1.764
ADG04	Time Limited: Major-Primary Infections	1.817	1.468	2.249
ADG05	Allergies	1.354	1.223	1.5
ADG06	Asthma	1.677	1.479	1.902
ADG07	Likely to Recur: Discrete	1.653	1.518	1.799
ADG08	Likely to Recur: Discrete-Infections	1.566	1.426	1.72
ADG09	Likely to Recur: Progressive	1.487	1.133	1.951
ADG10	Chronic Medical: Stable	2.881	2.66	3.12
ADG11	Chronic Medical: Unstable	1.921	1.723	2.143
ADG12	Chronic Specialty: Stable-Orthopedic	1.704	1.279	2.27
ADG13	Chronic Specialty: Stable-Ear,Nose,Throat	1.335	0.983	1.813
ADG14	Chronic Specialty: Stable-Eye	1.303	1.079	1.573
ADG16	Chronic Specialty: Unstable-Orthopedic	1.636	1.333	2.008
ADG17	Chronic Specialty: Unstable-Ear,Nose,Throat	0.708	0.417	1.203
ADG18	Chronic Specialty: Unstable-Eye	1.227	0.887	1.699
ADG20	Dermatologic	1.968	1.819	2.129
ADG21	Injuries/Adverse Effects: Minor	1.828	1.646	2.031
ADG22	Injuries/Adverse Effects: Major	1.416	1.235	1.625
ADG23	Psychosocial: Time Limited, Minor	2.335	2.044	2.668
ADG24	Psychosocial:Recurrent or Persistent,Stable	1.945	1.775	2.132
ADG25	Psychosocial:Recurrent or Persistent,Unstable	1.564	1.183	2.066
ADG26	Signs/Symptoms: Minor	1.877	1.766	1.996
ADG27	Signs/Symptoms: Uncertain	2.086	1.96	2.22
ADG28	Signs/Symptoms: Major	1.588	1.382	1.825
ADG29	Discretionary	1.523	1.358	1.709
ADG30	See and Reassure	1.99	1.72	2.303
ADG31	Prevention/Administrative	1.501	1.397	1.614
ADG32	Malignancy	1.515	1.276	1.798
ADG33	Pregnancy	1.605	1.351	1.907
ADG34	Dental	1.312	0.891	1.932
Constant		0.108
