# Supplementary material for: Assessment of the Adjusted Clinical Groups system in Dutch primary care using electronic health records: a retrospective cross-sectional study
Source: BMC Health Serv Res. 2021 Mar 10;21:217. doi: 10.1186/s12913-021-06222-9 (PMC7945308; doi:10.1186/s12913-021-06222-9)
Supplement: Supplementary file 5 — Additional file 5. Odds Ratio with 95% confidence intervals for dependent variables in model 3 with the second definition for GP utilization. [file 12913_2021_6222_MOESM5_ESM.xlsx]

## Sheet: SupplementaryFile5
Supplementary file 5: Odds Ratio with 95% confidence intervals for dependent variables in model 3 with the second definition for GP utilization
Odds Ratio’s and Confidence Intervals of the variables in model 3 (including ACGs) are presented for outcome 2 (zero or one GP visit versus two or more GP visits).
Variables	Description	Odds Ratio	95% Confidence intervals
			Lower	Upper
Gender		0.779	0.732	0.83
Age		1.009	1.007	1.011
ACG 300	Acute Minor (all ages)
ACG 400	Acute Major	0.933	0.761	1.143
ACG 500	Likely to Recur, w/o Allergies	0.851	0.691	1.048
ACG 600	Likely to Recur, with Allergies	0.559	0.372	0.84
ACG 700	Asthma	1.153	0.649	2.05
ACG 800	Chronic Medical, Unstable	1.287	0.835	1.985
ACG 900	Chronic Medical/Specialty, Stable	2.206	1.738	2.798
ACG 1100	Eye/Dental	0.124	0.017	0.911
ACG 1200	Chronic Specialty, Unstable	0.395	0.14	1.112
ACG 1300	Psychosocial, w/o Psych Unstable	1.382	1.038	1.84
ACG 1400	Psychosocial, with Psych Unstable, with or without Psych Stable	1.207	0.487	2.987
ACG 1600	Preventive/Administrative	0.141	0.082	0.243
ACG 1711	Pregnancy: 0-1 ADGs, delivered	1.065	0.483	2.349
ACG 1712	Pregnancy: 0-1 ADGs, not delivered	0.323	0.099	1.057
ACG 1721	Pregnancy: 2+ ADGs, with or without Major ADGs, delivered	9.108	7.067	11.739
ACG 1722	Pregnancy: 2+ ADGs, with or without Major ADGs, not delivered	5.159	4.044	6.581
ACG 1800	Acute Minor and Acute Major	3.214	2.755	3.75
ACG 1900	Acute Minor and Likely to Recur, Age 1 to 5	4.958	3.144	7.816
ACG 2100	Acute Minor and Likely to Recur, Age > 5, w/o Allergy	3.244	2.759	3.813
ACG 2200	Acute Minor and Likely to Recur, Age > 5, with Allergy	3.249	2.535	4.165
ACG 2300	Acute Minor and Chronic Medical: Stable	4.024	3.235	5.006
ACG 2400	Acute Minor and Eye/Dental	1.835	0.907	3.714
ACG 2500	Acute Minor and Psychosocial, with/without Psych Stable/Unstable	3.144	2.482	3.981
ACG 2800	Acute Minor/Likely to Recur/Eye & Dental	2.806	2.303	3.418
ACG 3000	Acute Minor/Acute Major/Likely to Recur, Age 1 to 5	5.957	3.913	9.066
ACG 3100	Acute Minor/Acute Major/Likely to Recur, Age 6 to 11	6.406	4.48	9.16
ACG 3200	Acute Minor/Acute Major/Likely to Recur, Age > 11, w/o Allergy	7.442	6.238	8.879
ACG 3300	Acute Minor/Acute Major/Likely to Recur, Age > 11, with Allergy	6.738	5.083	8.931
ACG 3500	Acute Minor/Likely to Recur/Psychosocial	7.892	6.112	10.19
ACG 3600	Acute Minor/Acute Major/Likely Recur/Eye & Dental	14.665	11.933	18.024
ACG 3700	Acute Minor/Acute Major/Likely Recur/Psychosocial	12.683	9.929	16.202
ACG 3800	2-3 Other ADG Combinations, Age < 18	3.131	2.529	3.875
ACG 3900	2-3 Other ADG Combinations, Males Age 18 to 34	3.395	2.591	4.448
ACG 4000	2-3 Other ADG Combinations, Females Age 18 to 34	5.346	3.944	7.247
ACG 4100	2-3 Other ADG Combinations, Age > 34	4.34	3.762	5.007
ACG 4210	4-5 Other ADG Combinations, Age < 18, no Major ADGs	6.971	5.289	9.187
ACG 4220	4-5 Other ADG Combinations, Age < 18, 1+ Major ADGs	10.412	6.073	17.852
ACG 4310	4-5 Other ADG Combinations, Age 18 to 44, no Major ADGs	10.637	8.422	13.435
ACG 4320	4-5 Other ADG Combinations, Age 18 to 44, 1+ Major ADGs	7.881	5.954	10.432
ACG 4410	4-5 Other ADG Combinations, Age > 44, no Major ADGs	11.398	9.367	13.869
ACG 4420	4-5 Other ADG Combinations, Age > 44, 1+ Major ADGs	9.907	8.237	11.915
ACG 4430	4-5 Other ADG Combinations, Age > 44, 2+ Major ADGs	11.045	8.035	15.181
ACG 4510	6-9 Other ADG Combinations, with/without Major ADGs	29.765	25.175	35.192
ACG 5030	10+ Other ADG Combinations, with/without Major ADGs	76.667	45.043	130.493
Constant		0.195
